# Supplementary material for: Exosome Enveloped by Nano Lipid Particle a New Model for Signal Transducer and Activator of Transcription 3 Silencer Ribonucleic Acid Delivery System to a Glioblastoma Mice Model
Source: Cancers (Basel). 2025 May 13;17(10):1648. doi: 10.3390/cancers17101648 (PMC12109797; doi:10.3390/cancers17101648)
Supplement: Supplementary file 1 [file cancers-17-01648-s001.zip]

Archive with 1 entries (1 files):
- cancers-3493422-supplementary.pdf
